# Supplementary material for: A miRNA screen procedure identifies garz as an essential factor in adult glia functions and validates Drosophila as a beneficial 3Rs model to study glial functions and GBF1 biology
Source: F1000Res. 2020 Jul 23;9:317. Originally published 2020 May 1. [Version 2] doi: 10.12688/f1000research.23154.2 (PMC7309417; doi:10.12688/f1000research.23154.2)
Supplement: Video 1. CD8-GFP in control brains. — 3D reconstruction of confocal stacks imaging of panglial (repo-Gal4) CD8-GFP expression in a control brain. Note the smooth appearance of the glial membranes highlighted by the green signal. The full dataset can be accessed at DOI 10.17605/OSF.IO/96TS3. [file f1000research-9-28197-s0000.tgz]

Archive with 1 entries (1 files):
- 23154V11Video1.avi
